# Supplementary material for: Polyethylene Glycolylation of the Purified Basic Protein (Protamine) of Squid (Symplectoteuthis oualaniensis): Structural Changes and Evaluation of Proliferative Effects on Fibroblast
Source: Int J Mol Sci. 2025 Feb 21;26(5):1869. doi: 10.3390/ijms26051869 (PMC11899872; doi:10.3390/ijms26051869)
Supplement: Supplementary file 1 [file ijms-26-01869-s001.zip]

Archive with 1 entries (1 files):
- ijms-3447529-supplementary.pdf
